# Supplementary material for: AMF Community Diversity Promotes Grapevine Growth Parameters under High Black Foot Disease Pressure
Source: J Fungi (Basel). 2022 Mar 1;8(3):250. doi: 10.3390/jof8030250 (PMC8950140; doi:10.3390/jof8030250)
Supplement: Supplementary file 1 [file jof-08-00250-s001.zip]

Archive with 1 entries (1 files):
- jof-1592105-supplementary.pdf
